# Supplementary material for: Smartphone-Based Dopamine Detection by Fluorescent Supramolecular Sensor
Source: Molecules. 2022 Nov 3;27(21):7503. doi: 10.3390/molecules27217503 (PMC9654496; doi:10.3390/molecules27217503)
Supplement: Supplementary file 1 [file molecules-27-07503-s001.zip]

Archive with 1 entries (1 files):
- molecules-1986236-supplementary.pdf
